# Supplementary material for: Synergistic Antioxidant and Anti-Inflammatory Effects of Phenolic Acid-Conjugated Glutamine–Histidine–Glycine–Valine (QHGV) Peptides Derived from Oysters (Crassostrea talienwhanensis)
Source: Antioxidants (Basel). 2024 Apr 10;13(4):447. doi: 10.3390/antiox13040447 (PMC11047712; doi:10.3390/antiox13040447)
Supplement: Supplementary file 1 [file antioxidants-13-00447-s001.zip]

Archive with 2 entries (2 files):
- antioxidants-2925312-supplementary.pdf
- Western Blots raw data.pdf
